# Supplementary material for: ATRX-Deficient High-Grade Glioma Cells Exhibit Increased Sensitivity to RTK and PDGFR Inhibitors
Source: Cancers (Basel). 2022 Mar 31;14(7):1790. doi: 10.3390/cancers14071790 (PMC8997088; doi:10.3390/cancers14071790)
Supplement: Supplementary file 1 [file cancers-14-01790-s001.zip]

Archive with 3 entries (2 files):
- cancers-1619206-supplementary/
- cancers-1619206-supplementary/cancers-1619206-supplementary.pdf
- cancers-1619206-supplementary/Suplementary Table S1.xlsx
