# Supplementary material for: ATRX-Deficient High-Grade Glioma Cells Exhibit Increased Sensitivity to RTK and PDGFR Inhibitors
Source: Cancers (Basel). 2022 Mar 31;14(7):1790. doi: 10.3390/cancers14071790 (PMC8997088; doi:10.3390/cancers14071790)
Supplement: Supplementary file 1 [file cancers-14-01790-s001.zip › cancers-1619206-supplementary/Suplementary Table S1.xlsx]

## Sheet: 29 compounds >2-fold tox KO 
plate location	compound name	target	information	DIFF WT/DIFF KO
C2	PCI-32765 (Ibrutinib)	BTK	Bruton's tyrosine kinase (BTK) inhibitor	13.9845
C7	Fostamatinib (R788)	Spleen Tyrosine Kinase (Syk)	Spleen tyrosine kinase (Syk) inhibitor	13.6215
C6	Niclosamide	STAT	Inhibitor of the STAT3 signaling pathway	9.5559
D2	Topotecan HCl	Topoisomerase	Topoisomerase 1 inhibitor	4.4852
E9	Mubritinib (TAK 165)	HER2	Potent inhibitor of HER2/ErbB2	4.08151
H7	GS-9973	Spleen Tyrosine Kinase (Syk)	Syk inhibitor, orally bioavailable and selective	3.86411
C6	Enzastaurin (LY317615)	PKC	PKC beta inhibitor,potent and selective	3.75779
F8	Ganetespib (STA-9090)	HSP	Hsp90 inhibitor,non-geldanamycin	3.34037
C10	Dasatinib (BMS-354825)	Bcr-Abl	Src and BCR-Abl inhibitor	3.30104
G4	Rupatadine Fumarate	Histamine Receptor	Inhibitor of PAF and histamine (H1) receptor	3.21257
E2	Alfacalcidol	VD/VDR	Bone resorption inhibitor	3.13872
E11	Atorvastatin Calcium	HMG-CoA Reductase	HMG-CoA reductase inhibitor	3.03048
E7	Fluvastatin Sodium	HMG-CoA Reductase	HMG-CoA reductase inhibitor	3.00977
D3	Pazopanib (GW-786034)	PDGFR	VEGFR/PDGFR/FGFR inhibitor	2.9702
D3	Vinorelbine ditartrate	Others	Anti-mitotic chemotherapy drug	2.86644
A7	Amphotericin B	Antibiotic	amphipathic polyene antibiotic	2.78033
C1	Cabozantinib (XL184, BMS-907351)	c-MET	VEGFR2/Met/Ret/Kit/FLT//AXL inhibitor	2.45709
D1	Pentamidine isethionate	Antibiotic	Drug to treat protozoal diseases	2.44965
H7	Clomipramine HCl	5-HT Receptor	SERT/NET dopamine transporter (DAT) blocker	2.4377
C9	Trametinib DMSO solvate	MEK1/2	Allosteric MEK1/MEK2 kinase inhibitor	2.42777
D5	Cyclosporin A		Immunosuppressive agent	2.36429
D5	Cyclosporine	Others	Immunosuppressant drug	2.16928
H8	Doxercalciferol	VD/VDR	Vitamin D receptor activator	2.13813
A11	Amonafide	Topoisomerase	DNA intercalator,Topo II inhibitor	2.09117
D5	Poziotinib	HER2	irreversible pan-HER inhibitor	2.07903
G7	Alendronate	Farnesyl Diphosphate Synthase	Bone resorption inhibitor	2.04325
F8	Lenvatinib (E7080)	VEGFR	VEGFR inhibitor	2.02685
E3	Pimecrolimus		inhibitor of inflammatory cytokines secretion, cell-selective	2.01313
A9	Triflusal	COX	COX inhibitor	2.00494

## Sheet: 37 compounds >2.5-fold tox WT
plate location	compound name	target	info	DIFF KO/DIFF WT	DIFF WT/DIFF KO
F3	Toltrazuril	Antibiotic	antiprotozoal agent	2.51972	0.39687
C5	Prednisolone	Glucocorticoid Receptor	synthetic glucocorticoid	2.53009	0.395243
G5	Azelastine HCl	Histamine Receptor	Potent, second-generation, selective, histamine receptor antagonist	2.53818	0.393983
G8	Dibenzothiophene		Intermediate of organic synthesis	2.62399	0.381099
G9	Triamcinolone		synthetic glucocorticoid agonist	2.72786	0.366588
F6	Lonafarnib	Transferase	Ftase inhibitor,potent and selective	2.80898	0.356001
D7	Deflazacort		anti-inflammatory and immunosuppressant	2.83458	0.352785
B8	Danazol	Androgen Receptor	weak androgenic effects	2.85461	0.350311
D7	Fluocinonide		Glucocorticoid receptor agonist	2.87286	0.348085
F11	Isoconazole nitrate		azole antifungal reagent	2.87345	0.348014
F9	Hydrocortisone	Glucocorticoid Receptor	steroid hormone or glucocorticoid	2.95462	0.338453
F11	Docetaxel	Microtubule/Tubulin	Microtubulin disassembly inhibitor	3.1072	0.321833
D10	Diclazuril		anti-coccidial drug	3.12733	0.319761
C10	Clobetasol propionate		Glucocorticoid receptor agonist	3.21886	0.310669
E10	Diosmetin	CYP3A/CYP450	CYP1A1 inhibitor	3.22151	0.310413
B4	Betamethasone	Glucocorticoid Receptor	Glucocorticoid receptor agonist	3.24384	0.308277
G8	Ivacaftor (VX-770)	CFTR	Potent CFTR potentiator	3.3044	0.302627
C6	Azaperone		Dopamine antagonist	3.37104	0.296645
G10	Adefovir Dipivoxil	CMV	Reverse transcriptase inhibitor	3.56645	0.280391
D9	Dexamethasone acetate	Glucocorticoid Receptor	IL Receptor modulator	3.97915	0.25131
D5	Vitamin D2 (Ergocalciferol)	Others	DNA Polymerase inhibitor	4.42519	0.225979
F9	Nilvadipine	Calcium Channel	Calcium channel inhibitor	4.51807	0.221333
C1	Simeprevir	HCV Protease	Inhibitor of HCV NS3/4A protease	4.59033	0.217849
H11	Mycophenolic acid		Dehydrogenase inhibitor	4.8995	0.204103
A4	Thio-TEPA	DNA Alkylating	alkylating agent used to treat cancer	5.26673	0.189871
E9	Lovastatin	HMG-CoA Reductase	HMG-CoA reductase inhibitor	6.9747	0.143375
G3	Flunarizine 2HCl	Calcium Channel	Calcium entry blocker	6.97821	0.143303
A1	Thioguanine	DNA Methyltransferase	Purine antimetabolite	9.72205	0.102859
C7	Azithromycin Dihydrate		Macrolide antibiotic	15.2327	0.0656483
E1	Gabexate mesylate		Trypsin-like serine proteinases inhibitor	33.2809	0.0300473
B4	Procainamide HCl	Sodium Channel	sodium channel blocker	111.524	0.00896665
C4	Obeticholic Acid	FXR	FXR agonist with anticholeretic activity	119.776	0.0083489
G4	Dantrolene, sodium salt	Calcium Channel	ryanodine receptor (RYR) channels inhibitor	123.346	0.00810725
E11	Alogliptin (SYR-322)	DPP-4	DPP-4 inhibitor,potent and highly selective	125.892	0.00794332
E5	Telaprevir (VX-950)	HCV Protease	HCV NS3-4A protease inhibitor	138.22	0.00723485
E2	Aspirin (Acetylsalicylic acid)	COX	Cyclooxygenase (COX) inhibitor	145.043	0.00689449
E4	BMS-708163 (Avagacestat)	Gamma Secretase	γ-secretase inhibitor	150.464	0.00664609

## Sheet: Sheet3
F3	B2054	Toltrazuril	69004-03-1	F03	L1021-13	0343745347	425.38	C18H14F3N3O4S	CC1=C(C=CC(=C1)N2C(=O)NC(=O)N(C2=O)C)OC3=CC=C(C=C3)SC(F)(F)F	>18.1mg/mL in DMSO	Free Base	Microbiology & Virology	Antibiotic	Infection	antiprotozoal agent	http://www.apexbt.com/search.php?catalog=B2054
C5	B2012	Prednisolone	50-24-8	C05	L1021-13	0343748559	360.44	C21H28O5	CC12CC(C3C(C1CCC2(C(=O)CO)O)CCC4=CC(=O)C=CC34C)O	>11.9mg/mL in DMSO	Free Base	GPCR/G protein	Glucocorticoid Receptor	Infection	synthetic glucocorticoid	http://www.apexbt.com/search.php?catalog=B2012
G5	B1568	Azelastine HCl	79307-93-0	G05	L1021-09	0343653223	418.36	C22H24ClN3O.HCl	CN1CCCC(CC1)N2C(=O)C3=CC=CC=C3C(=N2)CC4=CC=C(C=C4)Cl.Cl	Soluble in DMSO > 10 mM	Hydrochloride	Neuroscience	Histamine Receptor		Potent, second-generation, selective, histamine receptor antagonist	http://www.apexbt.com/search.php?catalog=B1568
G8	B1727	Dibenzothiophene	132-65-0	G08	L1021-10	0343745322	184.26	C12H8S	C1=CC=C2C(=C1)C3=CC=CC=C3S2	>8.8mg/mL in DMSO	Free Base				Intermediate of organic synthesis	http://www.apexbt.com/search.php?catalog=B1727
G9	B1859	Triamcinolone	124-94-7	G09	L1021-11	0343745188	394.43	C21H27FO6	CC12CC(C3(C(C1CC(C2(C(=O)CO)O)O)CCC4=CC(=O)C=CC43C)F)O	>12mg/mL in DMSO	Free Base			Inflammation	synthetic glucocorticoid agonist	http://www.apexbt.com/search.php?catalog=B1859
F6	A4379	Lonafarnib	193275-84-2	F06	L1021-04	0343653722	638.82	C27H31Br2ClN4O2	C1CN(CCC1CC(=O)N2CCC(CC2)C3C4=C(C=C(C=C4CCC5=CC(=CN=C35)Br)Cl)Br)C(=O)N	>32mg/mL in DMSO	Free Base	Metabolism	Transferase		Ftase inhibitor,potent and selective	http://www.apexbt.com/search.php?catalog=A4379
D7	B1924	Deflazacort	14484-47-0	D07	L1021-12	0343742872	441.52	C25H31NO6	O=C(C([H])([H])OC(C([H])([H])[H])=O)[C@@]12N=C(C([H])([H])[H])O[C@]1([H])C([H])([H])[C@]([C@@](C([H])([H])C3([H])[H])([H])[C@@]4([H])[C@@](C([H])([H])[H])(C([H])=C5[H])C3=C([H])C5=O)([H])[C@]2(C([H])([H])[H])C([H])([H])[C@]4([H])O[H]	>18.8mg/mL in DMSO	Free Base			Endocrinology	anti-inflammatory and immunosuppressant	http://www.apexbt.com/search.php?catalog=B1924
B8	C3644	Danazol	17230-88-5	B08	L1021-17	0343653443	337.5	C22H27NO2	O[C@@]1(C#C)CC[C@@]2([H])[C@]3([H])CCC4=CC5=C(C=NO5)C[C@]4(C)[C@@]3([H])CC[C@@]21C	>11.1mg/mL in DMSO		Endocrinology and Hormones	Androgen Receptor		weak androgenic effects	http://www.apexbt.com/search.php?catalog=C3644
D7	B2144	Fluocinonide	356-12-7	D07	L1021-14	0343750656	494.52	C26H32F2O7	F[C@@]1([C@@](C([H])([H])[H])(C([H])=C2[H])C3=C([H])C2=O)[C@](C([H])([H])[C@]3([H])F)([H])[C@@]4([H])[C@@](C([H])([H])[C@]1([H])O[H])(C([H])([H])[H])[C@]5(C(C([H])([H])OC(C([H])([H])[H])=O)=O)OC(C([H])([H])[H])(C([H])([H])[H])O[C@]5([H])C4([H])[H]	>13.3mg/mL in DMSO	Free Base			Endocrinology	Glucocorticoid receptor agonist	http://www.apexbt.com/search.php?catalog=B2144
F11	B1956	Isoconazole nitrate	24168-96-5	F11	L1021-12	0343742936	479.14	C18H14Cl4N2O.HNO3	C1=CC(=C(C(=C1)Cl)COC(CN2C=CN=C2)C3=C(C=C(C=C3)Cl)Cl)Cl.[N+](=O)(O)[O-]	>15.1mg/mL in DMSO	Nitrate			Infection	azole antifungal reagent	http://www.apexbt.com/search.php?catalog=B1956
F9	B1951	Hydrocortisone	50-23-7	F09	L1021-12	0343742945	362.46	C21H30O5	CC12CCC(=O)C=C1CCC3C2C(CC4(C3CCC4(C(=O)CO)O)C)O	>13.3mg/mL in DMSO	Free Base	GPCR/G protein	Glucocorticoid Receptor	Infection	steroid hormone or glucocorticoid	http://www.apexbt.com/search.php?catalog=B1951
F11	A4394	Docetaxel	114977-28-5	F11	L1021-04	0343653702	807.88	C43H53NO14	O=C(N[C@H]([C@H](C(O[C@H]1C[C@]2(O)C(C)(C)C([C@@H](O)C([C@@]3(C)[C@]([C@@](CO4)(OC(C)=O)[C@@]4([H])C[C@@H]3O)([H])[C@@H]2OC(C5=CC=CC=C5)=O)=O)=C1C)=O)O)C6=CC=CC=C6)OC(C)(C)C	>40.4mg/mL in DMSO	Free Base	Cell Cycle/Checkpoint	Microtubule/Tubulin	Cancer	Microtubulin disassembly inhibitor	http://www.apexbt.com/search.php?catalog=A4394
D10	B1927	Diclazuril	101831-37-2	D10	L1021-12	0343742867	407.64	C17H9Cl3N4O2	C1=CC(=CC=C1C(C#N)C2=C(C=C(C=C2Cl)N3C(=O)NC(=O)C=N3)Cl)Cl	>19.4mg/mL in DMSO	Free Base			Infection	anti-coccidial drug	http://www.apexbt.com/search.php?catalog=B1927
C10	B1915	Clobetasol propionate	25122-46-7	C10	L1021-12	0343742915	466.97	C25H32ClFO5	CCC(=O)OC1(C(CC2C1(CC(C3(C2CCC4=CC(=O)C=CC43C)F)O)C)C)C(=O)CCl	>20.1mg/mL in DMSO	Propionate			Neurological Disease	Glucocorticoid receptor agonist	http://www.apexbt.com/search.php?catalog=B1915
E10	B5990	Diosmetin	520-34-3	E10	L1021-16	0343750517	300.26	C16H12O6	COC1=C(O)C=C(C2=CC(C3=C(O)C=C(O)C=C3O2)=O)C=C1	>13.7mg/mL in DMSO	Free Base	Metabolism	CYP3A/CYP450	Metabolic Disease	CYP1A1 inhibitor	http://www.apexbt.com/search.php?catalog=B5990
B4	B1896	Betamethasone	378-44-9	B04	L1021-12	0343742889	392.46	C22H29FO5	CC1CC2C3CCC4=CC(=O)C=CC4(C3(C(CC2(C1(C(=O)CO)O)C)O)F)C	>19.6mg/mL in DMSO	Free Base	GPCR/G protein	Glucocorticoid Receptor	Inflammation	Glucocorticoid receptor agonist	http://www.apexbt.com/search.php?catalog=B1896
G8	A5047	Ivacaftor (VX-770)	873054-44-5	G08	L1021-04	0343653517	392.49	C24H28N2O3	CC(C)(C)C1=CC(=C(C=C1NC(=O)C2=CNC3=CC=CC=C3C2=O)O)C(C)(C)C	>19.6mg/mL in DMSO	Free Base	Cancer Biology	CFTR	Respiratory disease	Potent CFTR potentiator	http://www.apexbt.com/search.php?catalog=A5047
C6	B1668	Azaperone	1649-18-9	C06	L1021-10	0343745305	327.4	C19H22FN3O	C1CN(CCN1CCCC(=O)C2=CC=C(C=C2)F)C3=CC=CC=N3	>12.8mg/mL in DMSO	Free Base			Neurological Disease	Dopamine antagonist	http://www.apexbt.com/search.php?catalog=B1668
G10	B2222	Adefovir Dipivoxil	142340-99-6	G10	L1021-14	0343750678	501.47	C20H32N5O8P	CC(C)(C)C(=O)OCOP(=O)(COCCN1C=NC2=C1N=CN=C2N)OCOC(=O)C(C)(C)C	>18.7mg/mL in DMSO	Free Base	Microbiology & Virology	CMV	Infection	Reverse transcriptase inhibitor	http://www.apexbt.com/search.php?catalog=B2222
D9	B1926	Dexamethasone acetate	1177-87-3	D09	L1021-12	0343742866	434.5	C24H31FO6	CC1CC2C3CCC4=CC(=O)C=CC4(C3(C(CC2(C1(C(=O)COC(=O)C)O)C)O)F)C	>13.4mg/mL in DMSO	Free Base	GPCR/G protein	Glucocorticoid Receptor	Inflammation	IL Receptor modulator	http://www.apexbt.com/search.php?catalog=B1926
D5	A8543	Vitamin D2 (Ergocalciferol)	50-14-6	D05	L1021-07	0343651926	396.65	C28H44O	CC(C)C(C)C=CC(C)C1CCC2C1(CCCC2=CC=C3CC(CCC3=C)O)C	Soluble in DMSO > 10 mM	Free Base	Others	Others	Endocrinology	DNA Polymerase inhibitor	http://www.apexbt.com/search.php?catalog=A8543
F9	A8455	Nilvadipine	75530-68-6	F09	L1021-06	0343652930	385.37	C19H19N3O6	CC1=C(C(C(=C(N1)C#N)C(=O)OC)C2=CC(=CC=C2)[N+](=O)[O-])C(=O)OC(C)C	>12.4mg/mL in DMSO	Free Base	Membrane Transporter/Ion Channel	Calcium Channel	Cancer	Calcium channel inhibitor	http://www.apexbt.com/search.php?catalog=A8455
C1	A3820	Simeprevir	923604-59-5	C01	L1021-03	0343653624	749.96	C38H47N5O7S2	COC1=CC=C(C(O[C@H]2CC(C(N(C)CCCC/C=C\[C@H]3C[C@@]3(C(NS(=O)(C4CC4)=O)=O)NC5=O)=O)[C@H]5C2)=CC(C6=NC(C(C)C)=CS6)=N7)C7=C1C	>18.8mg/mL in DMSO	Free Base	Proteases	HCV Protease	Infection	Inhibitor of HCV NS3/4A protease	http://www.apexbt.com/search.php?catalog=A3820
H11	B1981	Mycophenolic acid	24280-93-1	H11	L1021-12	0343742901	320.34	C17H20O6	CC1=C(C(=C(C2=C1COC2=O)O)CC=C(C)CCC(=O)O)OC	>10.9mg/mL in DMSO	Free Base			Infection	Dehydrogenase inhibitor	http://www.apexbt.com/search.php?catalog=B1981
A4	B3742	Thio-TEPA	52-24-4	A04	L1021-16	0343653920	189.22	C6H12N3PS	S=P(N1CC1)(N2CC2)N3CC3	>7.5mg/mL in DMSO	Free Base	DNA Damage/DNA Repair	DNA Alkylating	Cancer	alkylating agent used to treat cancer	http://www.apexbt.com/search.php?catalog=B3742
E9	A4365	Lovastatin	75330-75-5	E09	L1021-04	0343653691	404.54	C24H36O5	CCC(C)C(=O)OC1CC(C=C2C1C(C(C=C2)C)CCC3CC(CC(=O)O3)O)C	>20.2mg/mL in DMSO	Free Base	Metabolism	HMG-CoA Reductase	Respiratory Disease	HMG-CoA reductase inhibitor	http://www.apexbt.com/search.php?catalog=A4365
G3	B1412	Flunarizine 2HCl	30484-77-6	G03	L1021-08	0343653177	477.42	C26H26F2N2.2HCl	C1CN(CCN1CC=CC2=CC=CC=C2)C(C3=CC=C(C=C3)F)C4=CC=C(C=C4)F.Cl.Cl	>20.7mg/mL in DMSO	Dihydrochloride	Membrane Transporter/Ion Channel	Calcium Channel	Cancer	Calcium entry blocker	http://www.apexbt.com/search.php?catalog=B1412
A1	A4176	Thioguanine	154-42-7	A01	L1021-04	0343653786	167.19	C5H5N5S	C1=NC2=C(N1)C(=S)N=C(N2)N	>8.35mg/mL in DMSO with gentle warming		DNA Damage/DNA Repair	DNA Methyltransferase		Purine antimetabolite	http://www.apexbt.com/search.php?catalog=A4176
C7	B1669	Azithromycin Dihydrate	117772-70-0	C07	L1021-10	0343745265	785.02	C38H72N2O12.2H2O	CCC1C(C(C(N(CC(CC(C(C(C(C(C(=O)O1)C)OC2CC(C(C(O2)C)O)(C)OC)C)OC3C(C(CC(O3)C)N(C)C)O)(C)O)C)C)C)O)(C)O.O.O	>25.9mg/mL in DMSO	Free Base			Infection	Macrolide antibiotic	http://www.apexbt.com/search.php?catalog=B1669
E1	A4012	Gabexate mesylate	56974-61-9	E01	L1021-03	0343653650	417.48	C16H23N3O4.CH4O3S	CCOC(=O)C1=CC=C(C=C1)OC(=O)CCCCCN=C(N)N.CS(=O)(=O)O	>18.2mg/mL in DMSO	Mesylate	Cancer Biology		Cardiovascular Disease	Trypsin-like serine proteinases inhibitor	http://www.apexbt.com/search.php?catalog=A4012
B4	B4798	Procainamide HCl	614-39-1	B04	L1021-16	0343653896	271.79	C13H22ClN3O	CCN(CC)CCNC(=O)C1=CC=C(C=C1)N.Cl	>13.7mg/mL in DMSO	Free Base	Membrane Transporter/Ion Channel	Sodium Channel	Cardiovascular Disease	sodium channel blocker	http://www.apexbt.com/search.php?catalog=B4798
C4	B4888	Obeticholic Acid	459789-99-2	C04	L1021-16	0343653936	420.63	C26H44O4	CCC1C2CC(CCC2(C3CCC4(C(C3C1O)CCC4C(C)CCC(=O)O)C)C)O	>21.5mg/mL in DMSO	Free Base	Others	FXR		FXR agonist with anticholeretic activity	http://www.apexbt.com/search.php?catalog=B4888
G4	B6329	Dantrolene, sodium salt	14663-23-1	G04	L1021-16	0343653954	336.23	C14H9N4NaO5	O=C1N=C(N(C1)/N=C/C2=CC=C(C(C=C3)=CC=C3[N+]([O-])=O)O2)[O-].[Na+]	>12.2mg/mL in DMSO	sodium salt	Membrane Transporter/Ion Channel	Calcium Channel		ryanodine receptor (RYR) channels inhibitor	http://www.apexbt.com/search.php?catalog=B6329
E11	A4038	Alogliptin (SYR-322)	850649-61-5	E11	L1021-03	0343653610	339.39	C18H21N5O2	CN1C(=O)C=C(N(C1=O)CC2=CC=CC=C2C#N)N3CCCC(C3)N	>14.8mg/mL in DMSO	Free Base	Proteases	DPP-4	Metabolic Disease	DPP-4 inhibitor,potent and highly selective	http://www.apexbt.com/search.php?catalog=A4038
E5	A4031	Telaprevir (VX-950)	402957-28-2	E05	L1021-03	0343653657	679.9	C36H53N7O6	CCCC(C(=O)C(=O)NC1CC1)NC(=O)C2C3CCCC3CN2C(=O)C(C(C)(C)C)NC(=O)C(C4CCCCC4)NC(=O)C5=NC=CN=C5	>33mg/mL in DMSO	Free Base	Proteases	HCV Protease	Infection	HCV NS3-4A protease inhibitor	http://www.apexbt.com/search.php?catalog=A4031
E2	A4013	Aspirin (Acetylsalicylic acid)	50-78-2	E02	L1021-03	0343653621	180.16	C9H8O4	CC(=O)OC1=CC=CC=C1C(=O)O	>8.6mg/mL in DMSO	Free Base	Neuroscience	COX	Cancer	Cyclooxygenase (COX) inhibitor	http://www.apexbt.com/search.php?catalog=A4013
E4	A4022	BMS-708163 (Avagacestat)	1146699-66-2	E04	L1021-03	0343653667	520.88	C20H17ClF4N4O4S	C1=CC(=CC=C1S(=O)(=O)N(CC2=C(C=C(C=C2)C3=NOC=N3)F)C(CCC(F)(F)F)C(=O)N)Cl	>177.6mg/mL in DMSO		Cancer Biology	Gamma Secretase		γ-secretase inhibitor	http://www.apexbt.com/search.php?catalog=A4022
			PLATE 17
			PLATE 15
			PLATE 13
			PLATE 11
			PLATE 09
			PLATE 07
			PLATE 05
			PLATE 03
			PLATE 02
			PLATE 01
			PLATE 16
			PLATE 14
			PLATE 12
			PLATE 04
			PLATE 06
			PLATE 08
			PLATE 10
